# Supplementary material for: Heat-Priming during Somatic Embryogenesis Increased Resilience to Drought Stress in the Generated Maritime Pine (Pinus pinaster) Plants
Source: Int J Mol Sci. 2023 May 26;24(11):9299. doi: 10.3390/ijms24119299 (PMC10253388; doi:10.3390/ijms24119299)
Supplement: Supplementary file 1 [file ijms-24-09299-s001.zip]

Archive with 1 entries (1 files):
- ijms-2400011-supplementary.pdf
